# Supplementary material for: Maximum strength and dislocation patterning in multi–principal element alloys
Source: Sci Adv. 2022 Nov 9;8(45):eabq7433. doi: 10.1126/sciadv.abq7433 (PMC9645729; doi:10.1126/sciadv.abq7433)
Supplement: Supplementary file 2 — Movies S1 to S3 [file sciadv.abq7433_movies_s1_to_s3.zip]

Archive with 3 entries (3 files):
- sciadv.abq7433_movie_s1.mp4
- sciadv.abq7433_movie_s2.mp4
- sciadv.abq7433_movie_s3.mp4
